# Supplementary material for: Senegalin-2: A Novel Hexadecapeptide from Kassina senegalensis with Antibacterial and Muscle Relaxant Activities, and Its Derivative Senegalin-2BK as a Bradykinin Antagonist
Source: Biomolecules. 2024 Dec 30;15(1):30. doi: 10.3390/biom15010030 (PMC11764382; doi:10.3390/biom15010030)
Supplement: Supplementary file 1 [file biomolecules-15-00030-s001.zip]

Archive with 5 entries (5 files):
- Segalin-2BKhplc.jpg
- Senegalin-2BKms.jpg
- Senegalin-2hplc.jpg
- Senegalin-2ms.jpg
- Supplementary Materials.pdf
